# Supplementary material for: Grey and White Matter Volume Changes after Preterm Birth: A Meta-Analytic Approach
Source: J Pers Med. 2021 Aug 30;11(9):868. doi: 10.3390/jpm11090868 (PMC8468941; doi:10.3390/jpm11090868)
Supplement: Supplementary file 1 [file jpm-11-00868-s001.zip]

Archive with 1 entries (1 files):
- jpm-1324538-supplementary.pdf
